# Supplementary material for: Comparing Traditional and Toxin-Oriented Approaches towards Antivenom Production against Bitis arietans Snake Venom
Source: Toxins (Basel). 2023 Sep 20;15(9):584. doi: 10.3390/toxins15090584 (PMC10537286; doi:10.3390/toxins15090584)
Supplement: Supplementary file 1 [file toxins-15-00584-s001.zip]

Archive with 1 entries (1 files):
- toxins-2563270-supplementary.pdf
